# Supplementary material for: In Silico and In Vitro Structure–Activity Relationship of Mastoparan and Its Analogs
Source: Molecules. 2022 Jan 16;27(2):561. doi: 10.3390/molecules27020561 (PMC8779355; doi:10.3390/molecules27020561)
Supplement: Supplementary file 1 [file molecules-27-00561-s001.zip]

Archive with 1 entries (1 files):
- molecules-1525857-supplementary.pdf
